# Supplementary material for: Are We Ready to Measure Skin Permeation of Modern Antiaging GHK–Cu Tripeptide Encapsulated in Liposomes?
Source: Molecules. 2025 Jan 1;30(1):136. doi: 10.3390/molecules30010136 (PMC11721469; doi:10.3390/molecules30010136)
Supplement: Supplementary file 1 [file molecules-30-00136-s001.zip]

Archive with 1 entries (1 files):
- molecules-3328545-supplementary.pdf
